# Supplementary material for: Development of Novel pH-Sensitive Eudragit Coated Beads Containing Curcumin-Mesalamine Combination for Colon-Specific Drug Delivery
Source: Gels. 2023 Mar 23;9(4):264. doi: 10.3390/gels9040264 (PMC10137603; doi:10.3390/gels9040264)
Supplement: Supplementary file 1 [file gels-09-00264-s001.zip]

Archive with 1 entries (1 files):
- gels-2236558-supplementary.pdf
